# Supplementary material for: Characteristics of amino acids in the surface sediments of the Changjiang Estuary, China
Source: Data Brief. 2018 May 23;19:1030–2. doi: 10.1016/j.dib.2018.05.079 (PMC5997915; doi:10.1016/j.dib.2018.05.079)
Supplement: Supplementary file 2 — Supplementary material [file mmc2.xlsx]

## Sheet: Sheet1
Table 1 Total hydrolyzable amino acid contents in the surface sediments
Station	mon/day/yr	Longitude [degrees_east]	Latitude [degrees_north]	Bot. Depth [m]	Depth [m]	Gal [mg/g]	Gluco [mg/g]	Asp [mg/g]	Ser [mg/g]	Glu [mg/g]	Gly [mg/g]	His [mg/g]	Arg [mg/g]	Thr [mg/g]	b-Ala [mg/g]	Ala [mg/g]	Pro [mg/g]	g-aba [mg/g]	a-aba [mg/g]	Cys [mg/g]	Tyr [mg/g]	Val [mg/g]	Met [mg/g]	Lys [mg/g]	Ile [mg/g]	Leu [mg/g]	Phe [mg/g]	Asp[mol%]	Ser[mol%]	Glu[mol%]	Gly[mol%]	His[mol%]	Arg[mol%]	Thr[mol%]	b-Ala[mol%]	Ala[mol%]	Pro[mol%]	g-aba[mol%]	a-aba[mol%]	Cys[mol%]	Tyr[mol%]	Val[mol%]	Met[mol%]	Lys[mol%]	Ile[mol%]	Leu[mol%]	Phe[mol%]
C14-3	1/4/2007	125	30.33	54	54	0.06	0.12	0.09	0.04	0.05	0.07	0	0.07	0.06	0.02	0.07	0.06	0.02	0	0	0.03	0.06	0.06	0.04	0.04	0.05	0.04	9.12316	4.84256	5.24251	12.9341	0	5.25454	7.19779	2.41483	11.5202	6.84228	3.04812	0	0	2.47896	6.89485	5.29933	3.86945	4.28186	5.29365	3.46179
C14-6	1/4/2007	126	30.33	70	70	0.2	0.25	0.04	0	0.2	0	0.35	0.22	0.18	0.03	0.14	0.16	0.03	0.01	0.37	0.01	0.15	0.01	0.07	0.1	0.11	0.11	1.81943	0	8.55171	0	14.1792	7.86681	9.33386	1.84329	9.99655	8.61009	1.55005	0.776383	9.67647	0.457971	7.94752	0.355569	3.0325	4.52047	5.39867	4.0835
C14-9	1/4/2007	127	30.33	90	90	0.04	0.06	0.06	0.03	0.04	0.08	0.01	0.05	0.04	0.01	0.06	0.03	0.02	0.01	0.1	0.01	0.05	0.03	0.04	0.03	0.04	0.03	7.81021	4.11037	4.47888	17.0312	1.35887	5.10839	5.71564	1.8739	10.598	3.84449	2.50678	1.8967	6.66004	0.747321	6.97623	3.16687	4.13238	4.12925	4.69564	3.15876
C16-1	1/4/2007	124.33	30.99	35	35	0.04	0.12	0.07	0.03	0.05	0.07	0	0.06	0.05	0.01	0.06	0.05	0.02	0.01	0.18	0.02	0.05	0.04	0.04	0.03	0.04	0.03	7.92277	4.25242	5.02777	13.8924	0	4.70611	5.58701	1.80727	9.899	6.08887	2.94	0.871819	10.6102	1.9456	6.19071	3.91829	3.50877	3.53666	4.52373	2.77061
C16-3	1/4/2007	125.03	31.01	48	48	0.1	0.18	0.14	0.06	0.1	0.13	0.02	0.1	0.08	0.02	0.1	0.08	0.04	0.01	0.17	0.02	0.08	0.04	0.06	0.06	0.07	0.05	9.07992	5.20105	5.91704	15.4952	0.900261	4.88885	6.00743	2.18644	10.044	6.29706	2.9711	0.684542	6.11467	0.9733	6.27715	2.45598	3.41794	3.75722	4.47511	2.85578
C16-6	1/4/2007	125.98	31	60	60	0.09	0.13	0.1	0.04	0.07	0.08	0	0.07	0.05	0.02	0.07	0.04	0.03	0.01	0.25	0.01	0.06	0.05	0.04	0.04	0.05	0.04	9.08489	4.90474	5.52817	13.2433	0	4.83759	5.31953	2.32906	9.04013	4.46001	3.45667	0.881235	12.554	0.792911	5.85486	3.88295	3.24211	3.48298	4.34714	2.75773
C16-9	1/4/2007	127	31	93	93	0.14	0.18	0.16	0.07	0.11	0.16	0.02	0.12	0.09	0.02	0.11	0.08	0.03	0.01	0.15	0.02	0.1	0.04	0.08	0.07	0.08	0.06	9.49506	5.54026	5.96341	16.8439	1.06257	5.47832	5.78378	1.85628	9.33368	5.42498	2.40704	0.734965	4.91652	0.937359	6.51647	2.21575	3.98848	3.95223	4.55368	2.99529
C18-3	1/4/2007	124.99	31.67	34	34	0.04	0.07	0.07	0.03	0.05	0.07	0.01	0.05	0.04	0.01	0.05	0.04	0.02	0	0.08	0.01	0.05	0.02	0.03	0.03	0.04	0.03	8.62485	5.03761	6.15043	15.5221	1.18116	4.96389	5.84141	1.82574	9.83103	5.61142	2.89139	0.526117	5.40227	0.586365	7.61276	1.73991	3.72143	4.33499	5.42984	3.16525
C18-6	1/4/2007	126	31.67	62	62	0.2	0.26	0.15	0.08	0.11	0.18	0.02	0.13	0.1	0.03	0.11	0.09	0.04	0.01	0.18	0.05	0.11	0.03	0.07	0.07	0.09	0.07	8.28026	5.58052	5.47378	17.421	0.988951	5.44553	5.92637	2.1316	8.7069	5.64671	2.97791	0.790109	5.41323	2.00914	6.67197	1.53007	3.27322	4.00214	4.67128	3.05932
C20-3	1/4/2007	124.83	32.33	43	43	0.08	0.15	0.11	0.05	0.07	0.09	0.01	0.07	0.06	0.02	0.07	0.04	0.03	0.01	0.14	0.02	0.06	0.04	0.04	0.04	0.05	0.04	9.74076	5.52199	6.07074	14.2861	0.748684	4.66233	5.89305	2.2859	9.32256	4.43964	3.5006	0.877102	6.9819	1.55188	6.29656	3.56338	3.23091	3.74586	4.45665	2.82338
C20-6	1/4/2007	126	32.33	85	85	0.12	0.2	0.14	0.06	0.1	0.13	0.02	0.1	0.07	0.02	0.09	0.06	0.04	0.01	0.2	0.04	0.09	0.04	0.06	0.06	0.07	0.05	9.61698	5.09665	5.9214	15.0938	1.18558	5.0891	5.37217	2.38732	9.06036	4.23318	3.21995	0.838235	7.28998	1.86877	6.42317	2.48381	3.63028	3.82395	4.49836	2.86692
C20-9	1/4/2007	127	32.3333	121	121	0.06	0.1	0.07	0.04	0.05	0.09	0.01	0.07	0.05	0.01	0.06	0.05	0.02	0.01	0.18	0.01	0.05	0.05	0.04	0.04	0.04	0.04	7.09141	5.58426	4.19927	15.8999	0.995761	5.01764	5.53273	1.71106	9.39316	5.48302	2.3277	0.784133	10.2756	0.70541	6.00178	4.08253	3.91449	3.6382	4.46071	2.9012
L2-11	1/4/2007	123.5	32.33	33	33	0	0.03	0.02	0.01	0.02	0.02	0	0.01	0.01	0	0.02	0.01	0.01	0	0.09	0	0.02	0.02	0.01	0.01	0.02	0.01	7.04788	3.71527	5.46253	11.5543	0	3.15649	4.75327	1.64593	10.9549	3.67926	2.14931	0	16.1516	0	7.12039	6.38001	2.61367	4.29177	5.66929	3.65408
L2-13	1/4/2007	123.99	32.33	33	33	0.06	0.09	0.11	0.04	0.07	0.07	0	0.05	0.04	0.01	0.06	0.04	0.02	0.01	0.12	0.03	0.05	0.03	0.03	0.03	0.04	0.03	11.5942	5.68381	7.17978	13.945	0	4.32048	5.27463	1.8865	9.21117	4.62976	3.11846	0.957965	7.08784	2.39232	6.02138	2.88753	3.27035	3.34374	4.38685	2.8082
L2-5	1/1/2007	122.375	32.335	22	22	0.02	0.04	0.07	0.03	0.05	0.06	0.01	0.04	0.04	0.01	0.05	0.04	0.01	0	0.09	0.01	0.05	0.02	0.03	0.04	0.04	0.03	8.884	4.63334	6.3777	14.7165	1.05083	3.77722	5.6579	1.8313	10.2433	5.4263	2.47084	0.442447	6.50939	0.667034	7.91427	2.05859	3.26951	4.73196	5.77826	3.5593
M1-1	1/4/2007	122.13	31.76	9	9	0.1	0.13	0.07	0.04	0.06	0.1	0.02	0.06	0.06	0.01	0.05	0.03	0.02	0.01	0.05	0.03	0.07	0.02	0.02	0.05	0.05	0.05	6.99756	5.11006	5.40625	18.7453	1.37705	4.92135	7.16463	1.86089	8.49385	3.56836	2.70996	0.761732	3.14922	2.43854	8.36057	1.55539	2.15191	4.84891	5.75447	4.62405
M1-3	1/4/2007	122.37	31.75	17	17	0.08	0.14	0.18	0.06	0.13	0.12	0.02	0.08	0.08	0.02	0.1	0.08	0.03	0	0.13	0.01	0.11	0.03	0.06	0.07	0.09	0.07	11.2047	5.06261	7.38892	13.7594	1.02754	4.03718	5.9269	1.63919	9.78662	5.89065	2.15545	0.3493	4.62781	0.677492	7.6428	1.88418	3.16229	4.58259	5.74219	3.4522
M1-5	1/4/2007	122.62	31.75	25	25	0.06	0.12	0.12	0.05	0.09	0.09	0.01	0.06	0.06	0.01	0.07	0.05	0.02	0.01	0.18	0.02	0.06	0.05	0.04	0.04	0.05	0.04	10.6944	5.21531	6.8391	14.1559	1.04708	3.75819	5.41945	1.5393	9.12059	5.08032	2.36988	0.773718	8.62027	0.972292	6.17314	3.77386	3.00049	3.71372	4.78067	2.95229
M1-7	1/4/2007	122.85	31.75	29	29	0.09	0.17	0.19	0.08	0.14	0.14	0.02	0.09	0.08	0.01	0.1	0.09	0.03	0.01	0.25	0.02	0.09	0.07	0.06	0.06	0.08	0.06	10.8758	5.55454	7.17052	14.8114	1.17682	3.8895	5.21456	1.20676	8.78033	6.206	2.18406	0.672544	8.09809	0.672427	5.97914	3.43557	3.14734	3.64375	4.43295	2.84789
M2-10	1/4/2007	123.5	31.5	31	31	0	0.02	0.03	0.01	0.02	0.02	0	0.01	0.01	0	0.02	0.01	0.01	0	0.09	0	0.02	0.03	0.01	0.01	0.02	0.01	9.25012	3.22903	7.05688	9.68732	0	3.10344	4.11961	0	10.5178	3.83101	2.2018	0.737806	16.2903	0	6.74425	8.04682	2.70289	4.08054	5.07449	3.32587
M2-12	1/4/2007	124	31.5	30	30	0.02	0.03	0.09	0.02	0.07	0.06	0.01	0.04	0.04	0.01	0.05	0.05	0.01	0	0.15	0	0.05	0.04	0.02	0.03	0.04	0.03	11.187	3.52526	8.02157	12.3086	0.748193	3.4806	5.19293	1.04441	9.55258	6.39815	1.54048	0.357314	10.3067	0	7.14261	3.97289	2.70204	4.12066	5.38409	3.01394
M3-1	1/4/2007	122.31	31.36	4	4	0	0.02	0.01	0	0.01	0.01	0	0.01	0.01	0	0.01	0	0	0	0.07	0	0.01	0.02	0.01	0.01	0.01	0.01	3.87873	2.64541	4.71454	10.7816	0	3.23042	5.26514	0	11.6573	2.60236	3.07967	0	20.8004	0	6.58921	7.95213	3.57638	4.19741	5.48176	3.54756
M3-3	1/4/2007	122.5	31.29	18	18	0.09	0.17	0.17	0.06	0.11	0.11	0.02	0.07	0.08	0.02	0.1	0.05	0.03	0.01	0.04	0.01	0.1	0.03	0.05	0.07	0.08	0.06	12.4548	5.68245	6.93267	14.2383	1.04717	3.72473	6.28348	1.62683	10.5956	4.02304	2.43134	0.931697	1.61813	0.76404	7.95728	1.97344	3.19392	5.01163	5.88291	3.62658
M3-5	1/4/2007	122.75	31.25	30	30	0.08	0.17	0.12	0.05	0.07	0.1	0.02	0.07	0.06	0.01	0.08	0.08	0.03	0.01	0.14	0.02	0.08	0.05	0.05	0.06	0.07	0.05	9.4588	5.23869	5.20691	13.7916	1.01274	3.92603	5.39312	1.47014	9.72205	7.15667	2.50428	1.08094	5.82952	1.29324	7.10574	3.38922	3.23923	4.49963	5.35758	3.32384
M3-7	1/4/2007	122.99	31.25	42	42	0.05	0.11	0.09	0.05	0.05	0.08	0.01	0.05	0.05	0.01	0.06	0.04	0.02	0.01	0.13	0.02	0.05	0.04	0.04	0.04	0.04	0.04	8.93895	5.97347	4.66543	15.4539	1.01195	3.81646	5.3639	1.37808	9.99156	5.18492	2.42876	1.19429	7.6629	1.17289	6.24604	3.91298	3.43819	4.39716	4.73252	3.03566
M4-1	1/4/2007	122.14	31.03	4	4	0.15	0.23	0.13	0.08	0.09	0.16	0.02	0.09	0.11	0.01	0.1	0.08	0.02	0.01	0.14	0.03	0.11	0.04	0.04	0.08	0.1	0.09	7.69072	5.8948	5.13361	17.0797	1.15683	4.29323	7.19878	1.22546	9.22942	5.43683	1.84655	0.796942	4.5476	1.42412	7.71574	1.9958	2.36299	4.87357	5.98287	4.11444
M4-11	1/4/2007	123.5	31	44	44	0.2	0.21	0.05	0.08	0.05	0.17	0.03	0.14	0.11	0.01	0.06	0.03	0.03	0.02	0.11	0.02	0.08	0.01	0.07	0.05	0.06	0.1	3.47959	7.36592	3.36199	21.2548	1.92303	7.88476	9.23729	0.721204	6.46929	2.54197	2.34827	1.77705	4.31481	0.84804	6.55063	0.907505	4.56155	3.82356	4.56641	6.06233
M4-12	1/4/2007	123.75	31	38	38	0.01	0.05	0.02	0.01	0.01	0.02	0	0.01	0.01	0	0.03	0.01	0.01	0	0.13	0	0.02	0.02	0.01	0.01	0.02	0.01	5.93066	3.09965	3.7096	11.7539	0	2.90465	4.75698	1.64812	11.5425	4.69999	1.89161	0	19.9741	0	7.26447	5.63318	2.62053	4.12593	5.13539	3.30872
M4-5	1/4/2007	122.63	31	18	18	0.12	0.21	0.15	0.06	0.1	0.12	0	0.07	0.08	0.02	0.1	0.05	0.02	0.01	0.14	0	0.09	0.03	0.04	0.06	0.07	0.06	10.9344	5.63884	6.70798	15.2784	0	3.79538	6.40633	2.12583	10.7008	4.06861	2.14487	0.556106	5.77224	0	7.44954	2.24241	2.81923	4.55032	5.40402	3.40471
M4-8	1/4/2007	123	31.01	48	48	0.05	0.11	0.1	0.05	0.06	0.09	0.02	0.06	0.06	0.01	0.08	0.04	0.01	0.01	0.22	0	0.07	0.04	0.04	0.05	0.06	0.05	8.64023	5.4701	4.66813	14.2381	1.14578	3.99122	5.53645	1.0215	10.8644	4.15813	1.65007	0.721899	10.7802	0	7.05286	3.32264	3.39484	4.53815	5.36934	3.43601
M5-10	1/4/2007	121.8	31.21	5	5	0.1	0.21	0.11	0.03	0.07	0.07	0	0.04	0.04	0.02	0.06	0.05	0.03	0.28	0.14	0	0.06	0.03	0.03	0.04	0.05	0.04	8.2247	3.13092	4.53384	9.06541	0	2.37765	3.62764	1.70689	7.1073	4.79413	2.72387	27.2983	5.87449	0	5.56641	2.2022	2.41425	3.13069	3.88205	2.33928
M5-1A	1/4/2007	121.02	31.77	12	12	0.05	0.07	0.07	0.03	0.05	0.06	0	0.05	0.04	0.01	0.06	0.03	0.02	0.3	0	0	0.04	0.04	0.03	0.03	0.04	0.03	6.82231	3.76939	4.35618	9.81657	0	3.13601	4.09462	1.32802	7.73273	3.26015	1.94701	34.8069	0	0	4.44397	3.43791	2.59471	2.68663	3.48773	2.27915
M5-7	1/4/2007	121.57	31.4	8	8	0	0.01	0.01	0	0	0	0	0.01	0.01	0	0.01	0	0	0.17	0	0	0.01	0.02	0.01	0.01	0.01	0.01	2.10808	0	0	2.53802	0	1.41166	2.04526	0	5.56672	1.70456	1.49413	68.5238	0	0	2.85227	4.8298	1.47689	1.6178	2.29662	1.53441
N12-2	1/4/2007	121.761	30.0243	6	6	0.08	0.12	0.15	0.04	0.1	0.08	0.01	0.05	0.06	0.02	0.08	0.06	0.02	0.3	0	0	0.07	0.05	0.04	0.04	0.06	0.04	10.4173	3.80504	6.38237	10.0225	0.717093	2.3846	4.51012	1.81751	8.43213	4.50124	1.6328	25.933	0	0	5.14683	2.82117	2.21476	2.9936	3.89431	2.37367
N2-5	1/4/2007	122.08	30.76	7	7	0.1	0.15	0.16	0.04	0.11	0.09	0.01	0.05	0.06	0.02	0.08	0.07	0.02	0.29	0	0.01	0.07	0.03	0.04	0.05	0.06	0.05	10.6592	3.63257	6.531	10.3686	0.657742	2.40694	4.34287	1.81395	7.77961	5.19817	1.85808	24.8122	0	0.688289	5.5132	1.88683	2.39787	3.15333	3.91605	2.38355
N4-6	1/4/2007	121.85	30.53	5	5	0.12	0.17	0.15	0.05	0.11	0.12	0.02	0.06	0.07	0.02	0.1	0.09	0.02	0.29	0.06	0.01	0.09	0.03	0.04	0.06	0.07	0.05	8.76679	4.05652	5.91029	11.9996	0.875767	2.64838	4.63891	1.74594	8.58576	5.8494	1.62402	21.639	1.82648	0.349938	5.91313	1.42509	2.20393	3.27847	4.10995	2.55268
N5-4	1/4/2007	121.47	30.5	5	5	0.1	0.14	0.17	0.06	0.1	0.08	0.01	0.05	0.07	0.02	0.09	0.07	0.02	0.3	0.2	0.01	0.07	0.03	0.04	0.04	0.05	0.04	10.0851	4.39857	5.40394	8.83468	0.567965	2.32838	4.44361	1.90361	8.09404	4.80864	1.71007	23.4741	6.65262	0.487123	4.5627	1.88496	2.18708	2.68927	3.32271	2.16081
N6-2	1/4/2007	121.08	30.42	5	5	0.08	0.15	0.22	0.05	0.14	0.1	0.02	0.07	0.07	0.01	0.09	0.08	0.02	0.3	0	0.03	0.09	0.04	0.04	0.06	0.08	0.06	12.3935	3.64256	7.36819	9.6112	0.765916	2.87783	4.38165	0.979159	7.55897	5.28303	1.40049	22.043	0	1.4638	5.52885	2.16701	2.13628	3.26266	4.50413	2.63181
O5-1	1/4/2007	122.38	30.15	12	12	0.08	0.14	0.15	0.05	0.1	0.08	0.01	0.06	0.07	0.02	0.09	0.07	0.02	0.01	0.17	0.03	0.07	0.04	0.04	0.05	0.06	0.05	12.1088	4.72559	7.32405	10.8429	0.598832	3.63361	6.00492	2.13256	10.3588	6.55377	2.16094	0.826396	7.31281	1.64901	6.60667	2.51699	2.73657	3.90376	4.96538	3.03761
O5-14	1/4/2007	124	29.9997	60	60	0.05	0.07	0.09	0.04	0.06	0.07	0.01	0.05	0.05	0.01	0.06	0.05	0.02	0.01	0.25	0	0.05	0.05	0.03	0.03	0.04	0.03	9.32358	4.56092	5.48168	12.637	0.791619	3.93319	5.55695	1.58315	9.31081	6.117	2.20483	0.860778	14.1432	0	5.54359	4.68691	3.08378	3.25327	4.20871	2.71905
O5-3	1/4/2007	122.63	30.04	24	24	0.1	0.18	0.14	0.04	0.09	0.07	0	0.04	0.07	0.02	0.08	0.06	0.02	0.29	0.27	0.01	0.06	0.04	0.03	0.04	0.05	0.04	9.08663	3.14966	5.25541	8.16927	0	1.98516	5.16803	2.12768	7.47989	4.25563	1.85025	24.7322	9.84102	0.601327	4.44557	2.13912	2.07558	2.55546	3.14707	1.93508
O5-5	1/4/2007	122.88	30	44	44	0.1	0.25	0.18	0.06	0.13	0.13	0.01	0.08	0.09	0.02	0.11	0.1	0.03	0.31	0.06	0.01	0.1	0.03	0.06	0.06	0.07	0.06	9.41276	3.99953	6.15521	11.8211	0.559557	3.08133	5.15213	1.83164	8.74886	5.73032	1.84735	20.397	1.66704	0.353599	5.7553	1.51925	2.57555	3.1335	3.86155	2.39746
O5-8	1/4/2007	123.25	30	58	58	0.07	0.14	0.15	0.06	0.1	0.13	0.02	0.08	0.08	0.02	0.1	0.07	0.03	0.4	0.31	0.02	0.07	0.04	0.05	0.05	0.06	0.05	7.24707	3.52078	4.44	11.2847	0.912865	3.05989	4.29403	1.32337	7.43365	4.25501	1.64156	25.3193	8.58931	0.79763	4.16121	1.81299	2.25725	2.45206	3.06146	2.13586
O7-14	1/4/2007	124	30.67	45	45	0.04	0.09	0.08	0.04	0.05	0.07	0.01	0.05	0.05	0.01	0.06	0.04	0.02	0.27	0.3	0.01	0.05	0.05	0.03	0.03	0.04	0.03	5.91562	3.4937	3.6302	9.65129	0.803676	2.94683	3.78761	1.36798	7.07041	3.87438	1.65195	25.9305	12.4456	0.62201	3.83371	3.50711	2.20901	2.34282	2.98234	1.93328
O7-4	1/4/2007	122.76	30.67	35	35	0.11	0.2	0.22	0.08	0.15	0.2	0.03	0.11	0.1	0.02	0.14	0.16	0.03	0.31	0.26	0.08	0.12	0.04	0.07	0.08	0.1	0.08	8.6142	3.96413	5.39247	13.6449	1.15895	3.17181	4.53223	1.42257	8.05802	6.9743	1.57037	15.3082	5.62783	2.20611	5.39614	1.21624	2.30238	3.15269	3.932	2.35446
O7-6	1/4/2007	123	30.67	42	42	0.08	0.13	0.14	0.05	0.1	0.11	0.02	0.07	0.07	0.02	0.09	0.08	0.02	0.38	0.24	0.03	0.07	0.04	0.04	0.05	0.06	0.05	7.67767	3.58461	4.63352	10.6818	0.729082	2.91576	4.04681	1.34583	7.56347	4.77204	1.51037	26.0326	7.13792	1.02747	4.2571	1.92635	2.19108	2.63446	3.20371	2.12834
O7-9	1/4/2007	123.38	30.67	47	47	0	0.02	0.03	0.01	0.03	0.03	0	0.02	0.02	0.01	0.03	0.01	0.01	0.18	0.15	0	0.03	0.03	0.01	0.02	0.02	0.02	5.04836	2.03747	3.63203	6.95639	0	2.17475	3.39222	1.12158	7.28978	2.20893	1.1282	34.47	12.409	0	4.45426	3.41515	1.88721	2.65022	3.43025	2.29426
