# Supplementary material for: Characteristics of amino acids in the surface sediments of the Changjiang Estuary, China
Source: Data Brief. 2018 May 23;19:1030–2. doi: 10.1016/j.dib.2018.05.079 (PMC5997915; doi:10.1016/j.dib.2018.05.079)
Supplement: Supplementary file 3 — Supplementary material [file mmc3.xlsx]

## Sheet: Table 1
Table 2 Total hydrolyzable amino acid contents in suspended particulate materials
Station	mon/day/yr	Longitude [degrees_east]	Latitude [degrees_north]	Bot. Depth [m]	Depth [m]	Gal [mg/g]	Gluco [mg/g]	Asp [mg/g]	Ser [mg/g]	Glu [mg/g]	Gly [mg/g]	His [mg/g]	Arg [mg/g]	Thr [mg/g]	b-Ala [mg/g]	Ala [mg/g]	Pro [mg/g]	g-aba [mg/g]	a-aba [mg/g]	Cys [mg/g]	Tyr [mg/g]	Val [mg/g]	Met [mg/g]	Lys [mg/g]	Ile [mg/g]	Leu [mg/g]	Phe [mg/g]	Asp[mol%]	Ser[mol%]	Glu[mol%]	Gly[mol%]	His[mol%]	Arg[mol%]	Thr[mol%]	b-Ala[mol%]	Ala[mol%]	Pro[mol%]	g-aba[mol%]	a-aba[mol%]	Cys[mol%]	Tyr[mol%]	Val[mol%]	Met[mol%]	Lys[mol%]	Ile[mol%]	Leu[mol%]	Phe[mol%]
B3	1/8/2009	122.782	31.824	35	10	0.374	1.021	2.776	1.916	4.337	3.178	0.901	3.075	2.453	0	3.1	3.529	0	0.101	1.032	1.278	2.618	0	2.243	1.734	3.416	1.943	6.487	5.672	9.17	13.169	1.807	5.492	6.406	0	10.826	9.535	0	0.306	1.336	2.194	6.954	0	4.772	4.112	8.102	3.66
B3	1/8/2009	122.782	31.824	35	2	1.271	3.052	4.2	6.965	10.016	11.079	2.781	13.575	12.239	0	7.554	9.978	0	0.117	7.235	6.363	7.353	2.954	4.163	5.494	10.136	9.008	3.05	6.405	6.58	14.265	1.732	7.532	9.93	0	8.196	8.377	0	0.11	2.91	3.394	6.066	1.913	2.752	4.048	7.468	5.271
B3	1/8/2009	122.782	31.824	35	33	0.273	0.835	2.094	1.236	3.251	1.919	0.564	1.967	1.572	0	2.078	2.451	0	0.09	0.544	0.764	1.543	0.155	1.553	1.068	2.102	1.141	7.45	5.568	10.466	12.106	1.721	5.348	6.251	0	11.049	10.082	0	0.413	1.071	1.997	6.239	0.491	5.031	3.856	7.589	3.271
B3	1/8/2009	122.782	31.824	35	5	1.037	2.854	4.636	6.448	9.979	10.267	3.001	12.427	10.848	0	7.056	9.273	0	0.196	3.421	5.472	8.099	0	3.781	5.279	9.584	8.052	3.684	6.488	7.172	14.462	2.045	7.543	9.63	0	8.376	8.517	0	0.201	1.506	3.194	7.31	0	2.735	4.256	7.727	5.154
B7	1/8/2009	124.084	31.961	32	10	0.261	0.695	0.971	1.336	1.979	2.068	0.574	2.997	2.31	0	1.465	1.826	0	0.027	0.577	0.842	1.548	0	0.714	1.046	1.936	1.666	3.803	6.628	7.013	14.358	1.93	8.97	10.109	0	8.572	8.267	0	0.135	1.251	2.422	6.89	0	2.545	4.158	7.693	5.257
B7	1/8/2009	124.084	31.961	32	2	0.567	1.59	1.981	2.911	4.003	4.598	1.24	5.602	4.824	0	2.96	3.994	0	0.089	1.384	2.298	3.352	0	1.582	2.219	4.201	3.583	3.639	6.773	6.653	14.977	1.954	7.862	9.902	0	8.124	8.483	0	0.211	1.408	3.101	6.996	0	2.647	4.136	7.831	5.303
B7	1/8/2009	124.084	31.961	32	20	0.338	0.919	2.046	1.48	3.337	2.405	0.66	2.427	1.902	0	2.398	2.747	0	0.062	2.024	0.857	1.991	0	1.564	1.227	2.392	1.323	6.244	5.722	9.216	13.014	1.729	5.661	6.487	0	10.935	9.693	0	0.246	3.421	1.922	6.903	0	4.346	3.799	7.408	3.254
B7	1/8/2009	124.084	31.961	32	30	0.216	0.558	1.286	0.722	1.881	1.151	0.188	1.301	1.008	0	1.341	1.574	0	0.035	1.753	0.169	0.992	0	0.862	0.617	1.186	0.671	7.364	5.237	9.739	11.68	0.921	5.691	6.45	0	11.468	10.414	0	0.26	5.558	0.711	6.452	0	4.491	3.584	6.887	3.094
B7	1/8/2009	124.084	31.961	32	5	0.208	0.592	0.689	0.962	1.416	1.506	0.416	1.878	1.687	0	0.957	1.37	0	0.035	0.653	0.884	1.075	0	0.506	0.721	1.348	1.255	3.744	6.623	6.961	14.512	1.94	7.798	10.244	0	7.773	8.61	0	0.247	1.967	3.528	6.637	0	2.502	3.979	7.437	5.498
C3	1/8/2009	122.986	31.03	45	10	0.289	0.83	2.071	1.526	3.673	2.289	0.718	3.058	2.272	0.081	2.675	2.722	0	0.05	1.126	1.055	2.066	0.175	1.53	1.313	2.697	1.501	5.954	5.558	9.554	11.671	1.772	6.719	7.298	0.346	11.493	9.048	0	0.185	1.793	2.229	6.748	0.45	4.006	3.832	7.868	3.477
C3	1/8/2009	122.986	31.03	45	2	0.366	3.662	2.476	2.881	6.236	5.033	1.372	5.918	4.81	0	3.608	4.536	0	0.06	2.218	2.387	3.779	0	1.963	2.384	4.349	3.445	4.048	5.967	9.226	14.595	1.925	7.395	8.79	0	8.815	8.577	0	0.127	2.009	2.868	7.022	0	2.923	3.956	7.218	4.54
C3	1/8/2009	122.986	31.03	45	30	0.204	0.602	0.639	0.425	0.848	0.635	0.183	0.713	0.561	0.051	0.721	0.944	0	0.031	1.637	0.148	0.54	0.098	0.434	0.336	0.611	0.362	6.36	5.362	7.637	11.209	1.559	5.418	6.235	0.755	10.718	10.859	0	0.4	9.025	1.081	6.11	0.873	3.933	3.391	6.17	2.905
C3	1/8/2009	122.986	31.03	45	43	0.169	0.45	0.516	0.32	0.681	0.476	0.141	0.513	0.403	0.041	0.525	0.737	0	0.024	1.615	0.106	0.381	0.084	0.318	0.236	0.433	0.254	6.682	5.246	7.97	10.916	1.568	5.074	5.831	0.792	10.155	11.026	0	0.396	11.578	1.012	5.6	0.968	3.749	3.105	5.687	2.646
C3	1/8/2009	122.986	31.03	45	5	0.444	3.657	2.722	3.001	6.336	4.575	1.243	5.998	5.071	0.264	3.692	4.349	0	0.067	2.869	2.759	3.824	0.219	1.997	2.538	4.52	3.577	4.339	6.059	9.138	12.933	1.699	7.307	9.034	0.628	8.795	8.015	0	0.138	2.534	3.232	6.927	0.311	2.899	4.106	7.312	4.595
C6	1/8/2009	123.789	31.043	36	10	0.608	1.659	2.198	2.796	4.365	5.086	1.254	5.074	4.313	0.235	3.08	4.047	0	0.118	2.173	2.134	3.121	0.479	1.675	2.278	4.203	3.189	3.947	6.36	7.092	16.196	1.932	6.963	8.656	0.63	8.265	8.404	0	0.273	2.162	2.816	6.369	0.768	2.739	4.152	7.66	4.615
C6	1/8/2009	123.789	31.043	36	2	1.379	4.368	4.673	5.663	11.242	9.458	2.717	10.141	9.386	0.389	6.024	8.149	0	0.133	6.317	5.125	7.23	0.326	3.513	4.541	8.151	6.699	4.037	6.195	8.785	14.486	2.013	6.693	9.059	0.502	7.774	8.138	0	0.148	3.022	3.252	7.096	0.251	2.763	3.98	7.144	4.662
C6	1/8/2009	123.789	31.043	36	34	0.252	0.579	0.97	0.796	1.52	1.261	0.288	1.15	0.932	0.053	1.104	1.405	0	0.037	1.189	0.393	0.822	0.202	0.694	0.603	1.093	0.633	6.031	6.267	8.553	13.901	1.537	5.462	6.476	0.495	10.258	10.102	0	0.297	4.096	1.797	5.81	1.12	3.929	3.803	6.897	3.169
C6	1/8/2009	123.789	31.043	36	5	0.719	1.758	2.634	3.876	6.515	6.369	1.683	7.36	6.951	0.168	4.246	5.14	0	0.06	3.208	3.426	4.64	1.506	2.071	3.365	5.671	5.426	3.355	6.252	7.507	14.384	1.839	7.163	9.893	0.319	8.08	7.569	0	0.098	2.263	3.205	6.715	1.711	2.401	4.348	7.33	5.568
